# Supplementary material for: Exploring Multifunctional Markers of Biological Age in Farmed Gilthead Sea Bream (Sparus aurata): A Transcriptomic and Epigenetic Interplay for an Improved Fish Welfare Assessment Approach
Source: Int J Mol Sci. 2024 Sep 11;25(18):9836. doi: 10.3390/ijms25189836 (PMC11432111; doi:10.3390/ijms25189836)
Supplement: Supplementary file 1 [file ijms-25-09836-s001.zip]

Archive with 6 entries (5 files):
- ijms--supplementary-proof/
- ijms--supplementary-proof/Figures S1 and S2 - methylome muscle.pptx
- ijms--supplementary-proof/Table S1. Detailed sequencing metrics.docx
- ijms--supplementary-proof/Table S2. Real-time PCR validation.docx
- ijms--supplementary-proof/Table S3_merged.xlsx
- ijms--supplementary-proof/Tables S4 and S5 - methylome muscle.docx
