# Supplementary material for: Exploring Multifunctional Markers of Biological Age in Farmed Gilthead Sea Bream (Sparus aurata): A Transcriptomic and Epigenetic Interplay for an Improved Fish Welfare Assessment Approach
Source: Int J Mol Sci. 2024 Sep 11;25(18):9836. doi: 10.3390/ijms25189836 (PMC11432111; doi:10.3390/ijms25189836)
Supplement: Supplementary file 1 [file ijms-25-09836-s001.zip › ijms--supplementary-proof/Table S3_merged.xlsx]

## Sheet: Enrichments
Table S3. List of enriched GO-BP obtained from selected DE transcripts (p < 0.05 and VIP ≥ 1; RNA-SEQ) and the selected genes after integrating data from PLS-DA (p < 0.05 and VIP ≥ 1; RNA-SEQ+MBD-SEQ) from the PLS-DA using RNAseq data in S+3 vs S+1 animals.
RNA-SEQ							RNA-SEQ+MBD-SEQ
Category	Enrichment FDR	nGenes	Pathway Genes	Fold Enrichment	Pathway		Category	Enrichment FDR	nGenes	Pathway Genes	Fold Enrichment	Pathway
GO:0060351	0.00023329	7	31	10.9521	Cartilage development involved in endochondral bone morphogenesis		GO:0030199	6.35131e-15	17	121	22.2413	Collagen fibril organization
GO:0060322	0.00221023	36	856	2.03981	Head development		GO:0030198	1.00377e-10	22	450	7.73938	Extracellular matrix organization
GO:0009790	5.41397e-05	49	1102	2.15663	Embryo development		GO:0043062	1.00377e-10	22	451	7.72222	Extracellular structure organization
GO:0060173	0.0249448	11	181	2.94764	Limb development		GO:0045229	1.00377e-10	22	454	7.67119	External encapsulating structure organization
GO:0060674	0.00862764	5	29	8.36244	Placenta blood vessel development		GO:0001501	6.4991e-07	19	527	5.70741	Skeletal system development
GO:0003283	0.0247131	4	24	8.08369	Atrial septum development		GO:0097435	4.15823e-05	22	919	3.78969	Supramolecular fiber organization
GO:0048736	0.0249448	11	181	2.94764	Appendage development		GO:0061448	5.4213e-05	12	263	7.22307	Connective tissue development
GO:0003279	0.010681	9	108	4.04184	Cardiac septum development		GO:0007155	0.000140773	29	1639	2.80101	Cell adhesion
GO:0003170	0.0372044	6	67	4.34347	Heart valve development		GO:0022610	0.000140773	29	1646	2.7891	Biological adhesion
GO:0061061	0.0251461	25	627	1.9339	Muscle structure development		GO:0072359	0.000206874	23	1127	3.23073	Circulatory system development
GO:0048608	0.0091753	21	437	2.33077	Reproductive structure development		GO:0035987	0.000241549	6	51	18.6242	Endodermal cell differentiation
GO:0001568	1.07024e-05	39	717	2.63819	Blood vessel development		GO:0001706	0.000713909	6	62	15.3199	Endoderm formation
GO:0035295	5.26028e-06	52	1094	2.3054	Tube development		GO:0001568	0.000750453	17	717	3.75341	Blood vessel development
GO:0035905	0.00350712	3	5	29.1013	Ascending aorta development		GO:0035239	0.000760531	19	886	3.39481	Tube morphogenesis
GO:0001525	0.000127703	30	544	2.67475	Angiogenesis		GO:0001944	0.00109182	17	748	3.59785	Vasculature development
GO:0001704	0.00136315	12	134	4.34347	Formation of primary germ layer		GO:0035295	0.00109182	21	1094	3.03877	Tube development
GO:0048646	7.72472e-07	57	1183	2.33696	Anatomical structure formation involved in morphogenesis		GO:0051216	0.00109519	9	202	7.05322	Cartilage development
GO:0001706	1.17293e-05	11	62	8.60522	Endoderm formation		GO:0061035	0.00134779	6	74	12.8356	Regulation of cartilage development
GO:0060346	0.0233508	3	11	13.2279	Bone trabecula formation		GO:0045595	0.00189331	27	1738	2.45929	Regulation of cell differentiation
GO:0060343	0.00429379	5	24	10.1046	Trabecula formation		GO:0048514	0.00202057	15	635	3.7395	Blood vessel morphogenesis
GO:0035992	0.0362489	2	4	24.2511	Tendon formation		GO:0001503	0.00214251	12	416	4.56651	Ossification
GO:0048592	0.00163451	13	161	3.91632	Eye morphogenesis		GO:0048646	0.002591	21	1183	2.81016	Anatomical structure formation involved in morphogenesis
GO:0007369	0.00105287	15	197	3.69306	Gastrulation		GO:0001704	0.00296082	7	134	8.26969	Formation of primary germ layer
GO:0035239	0.000140267	41	886	2.24446	Tube morphogenesis		GO:0007492	0.00296082	6	89	10.6723	Endoderm development
GO:0048705	0.00145982	16	230	3.37406	Skeletal system morphogenesis		GO:0071495	0.00296082	24	1505	2.52447	Cellular response to endogenous stimulus
GO:0060349	9.58882e-05	12	98	5.93904	Bone morphogenesis		GO:0009887	0.00356691	20	1133	2.79445	Animal organ morphogenesis
GO:0048514	2.9027e-05	35	635	2.67335	Blood vessel morphogenesis		GO:0001525	0.0045226	13	544	3.78304	Angiogenesis
GO:0009887	5.23953e-05	50	1133	2.14043	Animal organ morphogenesis		GO:0001654	0.0045226	11	394	4.4197	Eye development
GO:0003206	0.00219222	11	122	4.37314	Cardiac chamber morphogenesis		GO:0009719	0.0045226	26	1769	2.32671	Response to endogenous stimulus
GO:0060350	3.77292e-06	11	55	9.70043	Endochondral bone morphogenesis		GO:0061036	0.00472475	4	32	19.7882	Positive regulation of cartilage development
GO:0048807	0.0233508	2	3	32.3348	Female genitalia morphogenesis		GO:0150063	0.00472475	11	398	4.37528	Visual system development
GO:0035108	0.0428602	9	145	3.01048	Limb morphogenesis		GO:0042135	0.00499122	3	12	39.5764	Neurotransmitter catabolic process
GO:0003209	0.0428602	4	30	6.46695	Cardiac atrium morphogenesis		GO:0048880	0.00571168	11	410	4.24722	Sensory system development
GO:0000904	0.0422465	28	775	1.75233	Cell morphogenesis involved in differentiation		GO:0060348	0.00710163	8	219	5.78285	Bone development
GO:0061430	0.0379867	3	14	10.3933	Bone trabecula morphogenesis		GO:0007423	0.00845441	13	589	3.49401	Sensory organ development
GO:0048598	2.03691e-05	35	622	2.72922	Embryonic morphogenesis		GO:1903225	0.0098901	2	3	105.537	Negative regulation of endodermal cell differentiation
GO:0048729	0.0498833	26	715	1.76371	Tissue morphogenesis		GO:1990408	0.0098901	2	3	105.537	Calcitonin gene-related peptide receptor signaling pathway
GO:0060411	0.00352472	8	69	5.62344	Cardiac septum morphogenesis		GO:0042127	0.0141738	25	1817	2.17812	Regulation of cell population proliferation
GO:0003007	0.00399872	16	258	3.00788	Heart morphogenesis		GO:0044106	0.0143125	7	186	5.95774	Cellular amine metabolic process
GO:0090596	0.00685106	16	274	2.83224	Sensory organ morphogenesis		GO:0048729	0.0143125	14	715	3.09969	Tissue morphogenesis
GO:0060413	0.00835278	4	16	12.1255	Atrial septum morphogenesis		GO:0006814	0.0143988	8	249	5.08612	Sodium ion transport
GO:0061383	0.00958569	6	46	6.32636	Trabecula morphogenesis		GO:0051240	0.0146384	23	1614	2.2559	Positive regulation of multicellular organismal process
GO:0000902	0.0212145	38	1085	1.69869	Cell morphogenesis		GO:0009308	0.0157169	7	191	5.80177	Amine metabolic process
GO:0003179	0.0216749	6	57	5.10549	Heart valve morphogenesis		GO:0002028	0.0180113	5	89	8.89357	Regulation of sodium ion transport
GO:0035910	0.0362489	2	4	24.2511	Ascending aorta morphogenesis		GO:0007369	0.0181717	7	197	5.62507	Gastrulation
GO:0035107	0.0428602	9	145	3.01048	Appendage morphogenesis		GO:0070848	0.0199436	14	750	2.95504	Response to growth factor
GO:0030324	0.002259	14	192	3.53661	Lung development		GO:0006865	0.0199877	6	143	6.64219	Amino acid transport
GO:0007517	0.00374362	19	340	2.71041	Muscle organ development		GO:0043010	0.0208775	9	340	4.19044	Camera-type eye development
GO:0060485	0.0057627	17	297	2.77622	Mesenchyme development		GO:0150104	0.0230932	5	96	8.24508	Transport across blood-brain barrier
GO:0007423	0.000205088	31	589	2.55274	Sensory organ development		GO:0007189	0.0233116	6	149	6.37472	Adenylate cyclase-activating G protein-coupled receptor signaling pathway
GO:0060348	8.80845e-08	23	219	5.09383	Bone development		GO:0010232	0.0233116	5	97	8.16008	Vascular transport
GO:0051216	4.07906e-05	18	202	4.32197	Cartilage development		GO:0032330	0.023596	4	55	11.5131	Regulation of chondrocyte differentiation
GO:0001654	9.30623e-05	25	394	3.07755	Eye development		GO:0060350	0.023596	4	55	11.5131	Endochondral bone morphogenesis
GO:0043010	0.00023329	22	340	3.13837	Camera-type eye development		GO:1903224	0.023596	2	5	63.3222	Regulation of endodermal cell differentiation
GO:0007507	0.000961852	29	583	2.41263	Heart development		GO:2000649	0.0248437	4	56	11.3075	Regulation of sodium ion transmembrane transporter activity
GO:0003205	0.00219222	13	167	3.77561	Cardiac chamber development		GO:0015800	0.0261302	4	57	11.1092	Acidic amino acid transport
GO:0060539	0.001779	4	10	19.4009	Diaphragm development		GO:0007623	0.0288997	7	221	5.0142	Circadian rhythm
GO:0030323	0.00104127	15	196	3.7119	Respiratory tube development		GO:0006940	0.0302372	4	61	10.3807	Regulation of smooth muscle contraction
GO:0007420	0.010247	32	811	1.91377	Brain development		GO:0009790	0.0302372	17	1102	2.4421	Embryo development
GO:0048534	0.0392584	36	1069	1.63337	Hematopoietic or lymphoid organ development		GO:0045597	0.0302372	15	897	2.64725	Positive regulation of cell differentiation
GO:0048568	0.0451463	19	460	2.00335	Embryonic organ development		GO:0048592	0.0302372	6	161	5.89959	Eye morphogenesis
GO:0060538	0.0208738	11	175	3.04871	Skeletal muscle organ development		GO:0048598	0.0302372	12	622	3.05413	Embryonic morphogenesis
GO:0035640	0.0223758	4	23	8.43515	Exploration behavior		GO:1904026	0.0302372	2	6	52.7685	Regulation of collagen fibril organization
GO:0035641	0.0379867	3	14	10.3933	Locomotory exploration behavior		GO:1901701	0.0306694	19	1313	2.29079	Cellular response to oxygen-containing compound
GO:0005977	0.0252894	7	81	4.19154	Glycogen metabolic process		GO:0048705	0.0317591	7	230	4.818	Skeletal system morphogenesis
GO:0046364	0.00219222	10	101	4.80219	Monosaccharide biosynthetic process		GO:0051241	0.0317591	17	1111	2.42232	Negative regulation of multicellular organismal process
GO:0019318	2.3434e-05	21	259	3.9326	Hexose metabolic process		GO:0006576	0.0318507	5	110	7.19571	Cellular biogenic amine metabolic process
GO:0005996	6.45363e-05	21	283	3.5991	Monosaccharide metabolic process		GO:0002062	0.0327115	5	111	7.13088	Chondrocyte differentiation
GO:0006006	8.12205e-05	18	217	4.02322	Glucose metabolic process		GO:2000026	0.0334062	20	1438	2.20175	Regulation of multicellular organismal development
GO:0006094	0.00445671	9	92	4.74477	Gluconeogenesis		GO:0002520	0.0354063	17	1129	2.3837	Immune system development
GO:0019319	0.00552486	9	95	4.59494	Hexose biosynthetic process		GO:0035989	0.0354063	2	7	45.2302	Tendon development
GO:0016051	0.00941786	14	231	2.93952	Carbohydrate biosynthetic process		GO:0048511	0.0354063	8	310	4.0853	Rhythmic process
GO:0009250	0.0143904	6	51	5.70613	Glucan biosynthetic process		GO:1902305	0.0354063	4	66	9.59428	Regulation of sodium ion transmembrane transport
GO:0044042	0.026249	7	82	4.14043	Glucan metabolic process		GO:0006805	0.0382121	5	117	6.76519	Xenobiotic metabolic process
GO:0005975	0.00303297	30	670	2.17174	Carbohydrate metabolic process		GO:0007188	0.0382121	7	243	4.56024	Adenylate cyclase-modulating G protein-coupled receptor signaling pathway
GO:0005978	0.0143904	6	51	5.70613	Glycogen biosynthetic process		GO:0032922	0.0382121	4	68	9.31209	Circadian regulation of gene expression
GO:1904019	0.0255989	9	129	3.38387	Epithelial cell apoptotic process		GO:0035725	0.0382143	6	177	5.36629	Sodium ion transmembrane transport
GO:0060561	0.0273572	4	25	7.76034	Apoptotic process involved in morphogenesis		GO:0071230	0.0435251	4	71	8.91862	Cellular response to amino acid stimulus
GO:0051402	0.0362489	13	253	2.4922	Neuron apoptotic process		GO:0097646	0.0435304	2	8	39.5764	Calcitonin family receptor signaling pathway
GO:1990009	0.0362489	2	4	24.2511	Retinal cell apoptotic process		GO:0071466	0.0476268	5	125	6.33222	Cellular response to xenobiotic stimulus
GO:0003278	0.0498833	2	5	19.4009	Apoptotic process involved in heart morphogenesis		GO:0007507	0.0477745	11	583	2.9869	Heart development
GO:0070997	0.0276195	18	397	2.19909	Neuron death
GO:0022008	0.044903	53	1757	1.46307	Neurogenesis
GO:0035987	9.67463e-05	9	51	8.5592	Endodermal cell differentiation
GO:0035990	0.0362489	2	4	24.2511	Tendon cell differentiation
GO:0048762	0.0258772	13	239	2.63819	Mesenchymal cell differentiation
GO:0050872	0.0339137	3	13	11.1928	White fat cell differentiation
GO:0036446	0.0498833	2	5	19.4009	Myofibroblast differentiation
GO:0002062	0.00403587	10	111	4.36956	Chondrocyte differentiation
GO:0001649	0.00872545	14	228	2.9782	Osteoblast differentiation
GO:0036484	0.0362489	2	4	24.2511	Trunk neural crest cell migration
GO:0036486	0.0362489	2	4	24.2511	Ventral trunk neural crest cell migration
GO:0001667	0.00872545	21	434	2.34688	Ameboidal-type cell migration
GO:0016477	0.010247	53	1590	1.61674	Cell migration
GO:0048870	0.0139839	57	1776	1.55666	Cell motility
GO:0050673	0.00973537	20	409	2.37174	Epithelial cell proliferation
GO:0048144	0.0276574	7	83	4.09054	Fibroblast proliferation
GO:0097360	0.0498833	2	5	19.4009	Chorionic trophoblast cell proliferation
GO:0071603	0.0362489	2	4	24.2511	Endothelial cell-cell adhesion
GO:0031589	0.0104646	19	381	2.41874	Cell-substrate adhesion
GO:0098609	0.0117853	37	1000	1.79458	Cell-cell adhesion
GO:0030198	3.39502e-24	56	450	6.03582	Extracellular matrix organization
GO:0030199	3.39502e-24	33	121	13.2279	Collagen fibril organization
GO:0043062	3.39502e-24	56	451	6.02244	Extracellular structure organization
GO:0045229	3.58065e-24	56	454	5.98264	External encapsulating structure organization
GO:0097435	9.46259e-09	53	919	2.79718	Supramolecular fiber organization
GO:0085029	0.0114338	6	48	6.06277	Extracellular matrix assembly
GO:0032836	0.0233508	3	11	13.2279	Glomerular basement membrane development
GO:0097491	0.0362489	2	4	24.2511	Sympathetic neuron projection guidance
GO:0032989	0.0433591	29	815	1.72584	Cellular component morphogenesis
GO:0045794	0.0498833	2	5	19.4009	Negative regulation of cell volume
GO:0071711	0.0498833	4	32	6.06277	Basement membrane organization
GO:0007155	2.77772e-09	78	1639	2.30822	Cell adhesion
GO:0071692	0.0495863	17	397	2.07692	Protein localization to extracellular region
GO:0051674	0.0139839	57	1776	1.55666	Localization of cell
GO:0042135	0.00023329	5	12	20.2092	Neurotransmitter catabolic process
GO:0006089	0.0498833	3	16	9.09415	Lactate metabolic process
GO:0043649	0.0113689	4	18	10.7783	Dicarboxylic acid catabolic process
GO:0006531	0.0116654	3	8	18.1883	Aspartate metabolic process
GO:0006538	0.0153631	3	9	16.1674	Glutamate catabolic process
GO:0032787	0.018816	27	675	1.94009	Monocarboxylic acid metabolic process
GO:0046395	0.0243126	14	266	2.55274	Carboxylic acid catabolic process
GO:0046394	0.026249	16	331	2.34451	Carboxylic acid biosynthetic process
GO:0042133	0.0226979	5	39	6.21822	Neurotransmitter metabolic process
GO:0006730	0.0261386	5	41	5.91489	One-carbon metabolic process
GO:0044272	0.026249	12	211	2.75841	Sulfur compound biosynthetic process
GO:0016053	0.0275464	16	333	2.33043	Organic acid biosynthetic process
GO:0016054	0.0292334	14	274	2.47821	Organic acid catabolic process
GO:0006091	0.0307735	23	571	1.95368	Generation of precursor metabolites and energy
GO:0072350	0.0379867	3	14	10.3933	Tricarboxylic acid metabolic process
GO:0006112	0.0422465	7	93	3.6507	Energy reserve metabolic process
GO:0006520	0.0160015	19	400	2.30385	Cellular amino acid metabolic process
GO:0006536	0.0160015	5	35	6.92888	Glutamate metabolic process
GO:0009065	0.0160015	5	35	6.92888	Glutamine family amino acid catabolic process
GO:1901607	0.0160015	7	72	4.71548	Alpha-amino acid biosynthetic process
GO:0006468	0.0170547	54	1678	1.56086	Protein phosphorylation
GO:0009066	0.00152155	8	59	6.57656	Aspartate family amino acid metabolic process
GO:0006575	0.00118373	16	224	3.46444	Cellular modified amino acid metabolic process
GO:0043436	0.00136315	45	1135	1.92299	Oxoacid metabolic process
GO:0006082	0.00116041	46	1159	1.92502	Organic acid metabolic process
GO:0019752	0.000807771	45	1102	1.98058	Carboxylic acid metabolic process
GO:0043648	0.00219222	10	101	4.80219	Dicarboxylic acid metabolic process
GO:0032964	0.00250883	7	48	7.07323	Collagen biosynthetic process
GO:0032963	0.000322853	12	113	5.15067	Collagen metabolic process
GO:0046660	0.0422465	8	118	3.28828	Female sex differentiation
GO:0046661	0.0365322	10	167	2.90432	Male sex differentiation
GO:0007548	0.0375284	14	286	2.37423	Sex differentiation
GO:0061951	0.0326371	6	64	4.54707	Establishment of protein localization to plasma membrane
GO:0040008	0.00443768	30	692	2.10269	Regulation of growth
GO:0060447	0.0233508	2	3	32.3348	Bud outgrowth involved in lung branching
GO:0097490	0.0362489	2	4	24.2511	Sympathetic neuron projection extension
GO:0098868	0.0393721	4	29	6.68995	Bone growth
GO:0003416	0.0306354	4	26	7.46187	Endochondral bone growth
GO:0035265	0.0325529	10	162	2.99396	Organ growth
GO:0040007	0.000290734	43	985	2.11735	Growth
GO:0048589	0.00157537	30	640	2.27354	Developmental growth
GO:0016049	0.0117064	23	513	2.17456	Cell growth
GO:0042592	0.0420298	57	1911	1.44669	Homeostatic process
GO:0030007	0.0433591	3	15	9.70043	Cellular potassium ion homeostasis
GO:0048871	0.0278673	23	565	1.97442	Multicellular organismal homeostasis
GO:0010648	0.019674	50	1537	1.57782	Negative regulation of cell communication
GO:0016525	0.0188097	9	120	3.63766	Negative regulation of angiogenesis
GO:0045926	0.0200026	14	258	2.6319	Negative regulation of growth
GO:0010558	0.0474657	50	1642	1.47692	Negative regulation of macromolecule biosynthetic process
GO:1901343	0.0197837	9	122	3.57803	Negative regulation of vasculature development
GO:0023057	0.0200026	50	1540	1.57474	Negative regulation of signaling
GO:0030308	0.019674	12	200	2.91013	Negative regulation of cell growth
GO:0048585	0.00129243	67	1940	1.67507	Negative regulation of response to stimulus
GO:1901566	0.000632008	69	1961	1.7066	Organonitrogen compound biosynthetic process
GO:0009064	0.00426541	9	91	4.79691	Glutamine family amino acid metabolic process
GO:1901605	0.0076885	14	223	3.04498	Alpha-amino acid metabolic process
GO:0009063	0.00958569	10	129	3.75985	Cellular amino acid catabolic process
GO:0070213	0.00339214	4	12	16.1674	Protein auto-ADP-ribosylation
GO:0018057	0.00350712	3	5	29.1013	Peptidyl-lysine oxidation
GO:0044106	0.00499699	13	186	3.38993	Cellular amine metabolic process
GO:0009308	0.00623594	13	191	3.30119	Amine metabolic process
GO:0042219	0.0193718	5	37	6.55434	Cellular modified amino acid catabolic process
GO:0009068	0.0197837	4	22	8.81857	Aspartate family amino acid catabolic process
GO:0030592	0.0233508	2	3	32.3348	DNA ADP-ribosylation
GO:1901606	0.0233508	8	102	3.80409	Alpha-amino acid catabolic process
GO:0042558	0.0241773	5	40	6.06277	Pteridine-containing compound metabolic process
GO:0042340	0.0279142	3	12	12.1255	Keratan sulfate catabolic process
GO:0046209	0.0362489	7	89	3.81477	Nitric oxide metabolic process
GO:2001057	0.0375284	7	90	3.77239	Reactive nitrogen species metabolic process
GO:0018158	0.0379867	3	14	10.3933	Protein oxidation
GO:1901565	0.0395844	47	1500	1.51973	Organonitrogen compound catabolic process
GO:0051604	0.0420298	15	323	2.25242	Protein maturation
GO:0009437	0.0433591	3	15	9.70043	Carnitine metabolic process
GO:0042398	0.0465473	5	50	4.85021	Cellular modified amino acid biosynthetic process
GO:0042402	0.0465499	4	31	6.25834	Cellular biogenic amine catabolic process
GO:0009310	0.0498833	4	32	6.06277	Amine catabolic process
GO:0018193	0.0498833	43	1368	1.52456	Peptidyl-amino acid modification
GO:0006576	0.00115718	11	110	4.85021	Cellular biogenic amine metabolic process
GO:0006577	0.0132973	4	19	10.211	Amino-acid betaine metabolic process
GO:0008652	0.00201662	9	80	5.45649	Cellular amino acid biosynthetic process
GO:0001958	0.00104236	6	27	10.7783	Endochondral ossification
GO:0030282	0.000147329	13	122	5.16826	Bone mineralization
GO:0036075	0.00104236	6	27	10.7783	Replacement ossification
GO:0001503	7.16695e-09	34	416	3.96412	Ossification
GO:0009880	0.0141967	7	70	4.85021	Embryonic pattern specification
GO:0007350	0.0178391	4	21	9.2385	Blastoderm segmentation
GO:0035290	0.0362489	2	4	24.2511	Trunk segmentation
GO:0043068	0.0188122	26	640	1.9704	Positive regulation of programmed cell death
GO:1900119	0.019481	3	10	14.5506	Positive regulation of execution phase of apoptosis
GO:0044089	0.0433591	23	597	1.86859	Positive regulation of cellular component biogenesis
GO:1904951	0.0465473	16	361	2.14968	Positive regulation of establishment of protein localization
GO:0045778	0.0465473	5	50	4.85021	Positive regulation of ossification
GO:0023056	0.0121862	59	1842	1.55354	Positive regulation of signaling
GO:0051094	9.67463e-05	56	1373	1.97824	Positive regulation of developmental process
GO:0051882	0.00429379	5	24	10.1046	Mitochondrial depolarization
GO:0051899	0.0113689	8	87	4.45997	Membrane depolarization
GO:0010817	0.0121148	25	581	2.08701	Regulation of hormone levels
GO:0007621	0.0362489	2	4	24.2511	Negative regulation of female receptivity
GO:0051881	0.00157537	9	77	5.66908	Regulation of mitochondrial membrane potential
GO:0042391	0.00145982	24	451	2.58104	Regulation of membrane potential
GO:0051900	0.00219222	5	20	12.1255	Regulation of mitochondrial depolarization
GO:1902531	0.00429379	63	1896	1.61162	Regulation of intracellular signal transduction
GO:0003254	0.00711109	6	42	6.92888	Regulation of membrane depolarization
GO:0038084	0.00769933	6	43	6.76774	Vascular endothelial growth factor signaling pathway
GO:0043069	0.00769933	38	1001	1.84124	Negative regulation of programmed cell death
GO:0008631	0.00842076	6	44	6.61393	Intrinsic apoptotic signaling pathway in response to oxidative stress
GO:0090101	0.0084827	11	149	3.58069	Negative regulation of transmembrane receptor protein serine/threonine kinase signaling pathway
GO:0038065	0.00862764	5	29	8.36244	Collagen-activated signaling pathway
GO:0043066	0.00881446	37	978	1.83495	Negative regulation of apoptotic process
GO:0030155	0.00896179	33	837	1.91227	Regulation of cell adhesion
GO:0051270	0.00941786	40	1092	1.77663	Regulation of cellular component movement
GO:1903053	0.0122361	6	49	5.93904	Regulation of extracellular matrix organization
GO:0007169	0.014224	30	762	1.90953	Transmembrane receptor protein tyrosine kinase signaling pathway
GO:0038066	0.0143904	6	51	5.70613	P38MAPK cascade
GO:0051056	0.0198092	17	348	2.36936	Regulation of small GTPase mediated signal transduction
GO:0007219	0.0200026	12	201	2.89565	Notch signaling pathway
GO:0007264	0.0233508	23	553	2.01727	Small GTPase mediated signal transduction
GO:0048145	0.026249	7	82	4.14043	Regulation of fibroblast proliferation
GO:0010810	0.0349885	12	221	2.6336	Regulation of cell-substrate adhesion
GO:0001558	0.0362489	19	446	2.06623	Regulation of cell growth
GO:0044087	0.0396785	35	1032	1.64494	Regulation of cellular component biogenesis
GO:0048010	0.0458173	7	95	3.57384	Vascular endothelial growth factor receptor signaling pathway
GO:0006140	0.0498833	8	123	3.15461	Regulation of nucleotide metabolic process
GO:1901382	0.0498833	2	5	19.4009	Regulation of chorionic trophoblast cell proliferation
GO:1990408	0.0233508	2	3	32.3348	Calcitonin gene-related peptide receptor signaling pathway
GO:0007162	0.0117064	17	325	2.53703	Negative regulation of cell adhesion
GO:0048147	0.0428602	4	30	6.46695	Negative regulation of fibroblast proliferation
GO:0045596	0.0122361	29	718	1.959	Negative regulation of cell differentiation
GO:0000122	0.0266799	34	957	1.72317	Negative regulation of transcription by RNA polymerase II
GO:0043553	0.0362489	2	4	24.2511	Negative regulation of phosphatidylinositol 3-kinase activity
GO:1902532	0.0326468	22	540	1.97601	Negative regulation of intracellular signal transduction
GO:0035583	0.0362489	2	4	24.2511	Sequestering of TGFbeta in extracellular matrix
GO:0050714	0.0344088	9	137	3.18627	Positive regulation of protein secretion
GO:0051222	0.0349975	16	344	2.25591	Positive regulation of protein transport
GO:2001204	0.0339137	3	13	11.1928	Regulation of osteoclast development
GO:0050796	0.0405267	11	199	2.68102	Regulation of insulin secretion
GO:0046883	0.0418286	14	291	2.33344	Regulation of hormone secretion
GO:0050708	0.045042	14	295	2.3018	Regulation of protein secretion
GO:0030334	0.0152826	35	946	1.79448	Regulation of cell migration
GO:0044030	0.0306354	4	26	7.46187	Regulation of DNA methylation
GO:0043467	0.0385249	10	169	2.86995	Regulation of generation of precursor metabolites and energy
GO:1900542	0.0468153	8	121	3.20675	Regulation of purine nucleotide metabolic process
GO:1901796	0.0363488	12	224	2.59833	Regulation of signal transduction by p53 class mediator
GO:0014066	0.0379867	9	141	3.09588	Regulation of phosphatidylinositol 3-kinase signaling
GO:2001242	0.0385249	10	169	2.86995	Regulation of intrinsic apoptotic signaling pathway
GO:0008593	0.0349975	8	112	3.46444	Regulation of Notch signaling pathway
GO:1903225	0.0233508	2	3	32.3348	Negative regulation of endodermal cell differentiation
GO:1903532	0.00499699	17	293	2.81412	Positive regulation of secretion by cell
GO:2000145	0.00862764	38	1010	1.82483	Regulation of cell motility
GO:1903578	0.00675417	10	120	4.04184	Regulation of ATP metabolic process
GO:1900744	0.00881446	6	45	6.46695	Regulation of p38MAPK cascade
GO:0090100	0.0498833	8	123	3.15461	Positive regulation of transmembrane receptor protein serine/threonine kinase signaling pathway
GO:0009968	0.0183134	47	1411	1.61559	Negative regulation of signal transduction
GO:0010647	0.0114386	59	1835	1.55947	Positive regulation of cell communication
GO:0043065	0.0144359	26	625	2.01769	Positive regulation of apoptotic process
GO:0070059	0.00475014	8	73	5.3153	Intrinsic apoptotic signaling pathway in response to endoplasmic reticulum stress
GO:0042981	4.37626e-05	65	1639	1.92351	Regulation of apoptotic process
GO:0042127	2.58193e-05	71	1817	1.89524	Regulation of cell population proliferation
GO:0010941	4.09235e-05	71	1847	1.86446	Regulation of cell death
GO:0043067	5.06661e-05	66	1684	1.90091	Regulation of programmed cell death
GO:0008285	0.00156496	34	769	2.14444	Negative regulation of cell population proliferation
GO:0010634	0.0498833	9	150	2.91013	Positive regulation of epithelial cell migration
GO:0007167	4.36534e-05	50	1122	2.16141	Enzyme linked receptor protein signaling pathway
GO:0007178	6.06043e-05	25	382	3.17422	Transmembrane receptor protein serine/threonine kinase signaling pathway
GO:0007179	0.00014567	17	206	4.0026	Transforming growth factor beta receptor signaling pathway
GO:0038063	0.00118505	5	17	14.2653	Collagen-activated tyrosine kinase receptor signaling pathway
GO:0097190	0.00219222	30	655	2.22147	Apoptotic signaling pathway
GO:0009649	0.00284026	6	34	8.5592	Entrainment of circadian clock
GO:0043153	0.00862764	5	29	8.36244	Entrainment of circadian clock by photoperiod
GO:0042752	0.0223758	9	125	3.49215	Regulation of circadian rhythm
GO:0032330	0.0193584	6	55	5.29114	Regulation of chondrocyte differentiation
GO:0051093	0.000351614	42	962	2.11756	Negative regulation of developmental process
GO:0022603	0.00426541	40	1034	1.87629	Regulation of anatomical structure morphogenesis
GO:0010717	0.019674	8	98	3.95936	Regulation of epithelial to mesenchymal transition
GO:0045765	0.0279236	15	303	2.4011	Regulation of angiogenesis
GO:1901342	0.0308844	15	307	2.36981	Regulation of vasculature development
GO:0061035	0.0013247	9	74	5.89891	Regulation of cartilage development
GO:0045597	0.00800864	35	897	1.8925	Positive regulation of cell differentiation
GO:1903224	0.0498833	2	5	19.4009	Regulation of endodermal cell differentiation
GO:1904760	0.0498833	2	5	19.4009	Regulation of myofibroblast differentiation
GO:0070167	0.00711225	9	99	4.40928	Regulation of biomineral tissue development
GO:0030500	0.00780259	8	80	4.85021	Regulation of bone mineralization
GO:0045595	4.09235e-05	68	1738	1.89767	Regulation of cell differentiation
GO:0051047	0.00507844	18	322	2.7113	Positive regulation of secretion
GO:0051050	0.00873281	38	1013	1.81943	Positive regulation of transport
GO:0051049	0.0160015	60	1910	1.52363	Regulation of transport
GO:0051046	0.0174032	27	670	1.95456	Regulation of secretion
GO:0051941	0.0233508	2	3	32.3348	Regulation of amino acid uptake involved in synaptic transmission
GO:0051946	0.0233508	2	3	32.3348	Regulation of glutamate uptake involved in transmission of nerve impulse
GO:0032890	0.045042	6	71	4.09877	Regulation of organic acid transport
GO:0002028	0.0362489	7	89	3.81477	Regulation of sodium ion transport
GO:0043470	0.0422465	7	93	3.6507	Regulation of carbohydrate catabolic process
GO:0009890	0.0375284	53	1734	1.48248	Negative regulation of biosynthetic process
GO:0062013	0.00818266	11	148	3.60489	Positive regulation of small molecule metabolic process
GO:0062012	0.000199289	26	443	2.84663	Regulation of small molecule metabolic process
GO:0006109	0.00023329	17	215	3.83505	Regulation of carbohydrate metabolic process
GO:0010906	0.00065863	12	122	4.7707	Regulation of glucose metabolic process
GO:0051097	0.0498833	2	5	19.4009	Negative regulation of helicase activity
GO:0051095	0.0433591	3	15	9.70043	Regulation of helicase activity
GO:0044057	0.018816	25	606	2.00091	Regulation of system process
GO:0030278	0.0197837	9	122	3.57803	Regulation of ossification
GO:0034103	0.0241279	7	80	4.24394	Regulation of tissue remodeling
GO:2000181	0.0193584	9	121	3.6076	Negative regulation of blood vessel morphogenesis
GO:0061036	0.0117853	5	32	7.57846	Positive regulation of cartilage development
GO:0051241	3.71677e-06	53	1111	2.31378	Negative regulation of multicellular organismal process
GO:0051240	0.000961852	59	1614	1.773	Positive regulation of multicellular organismal process
GO:2000026	7.13419e-07	65	1438	2.19238	Regulation of multicellular organismal development
GO:0090287	6.83374e-05	22	309	3.45323	Regulation of cellular response to growth factor stimulus
GO:0017015	0.00348825	11	130	4.10403	Regulation of transforming growth factor beta receptor signaling pathway
GO:0030512	0.00350712	9	88	4.96044	Negative regulation of transforming growth factor beta receptor signaling pathway
GO:1903844	0.00402382	11	133	4.01145	Regulation of cellular response to transforming growth factor beta stimulus
GO:0043516	0.00443768	6	38	7.65823	Regulation of DNA damage response signal transduction by p53 class mediator
GO:0080134	0.0498833	51	1691	1.46281	Regulation of response to stress
GO:0080135	0.00136335	35	794	2.138	Regulation of cellular response to stress
GO:0009648	0.0132738	5	33	7.34881	Photoperiodism
GO:0009628	0.00747686	47	1329	1.71527	Response to abiotic stimulus
GO:1901698	0.00338883	46	1231	1.81243	Response to nitrogen compound
GO:0014074	0.00348825	12	153	3.80409	Response to purine-containing compound
GO:0032870	0.0037179	31	715	2.10289	Cellular response to hormone stimulus
GO:0006986	0.00404099	14	206	3.29626	Response to unfolded protein
GO:0071417	0.00827635	29	691	2.03555	Cellular response to organonitrogen compound
GO:0009743	0.00848624	15	254	2.8643	Response to carbohydrate
GO:0071371	0.00956951	4	17	11.4123	Cellular response to gonadotropin stimulus
GO:1901699	0.00958569	31	772	1.94762	Cellular response to nitrogen compound
GO:0043200	0.0161829	9	117	3.73093	Response to amino acid
GO:0001101	0.0344088	9	137	3.18627	Response to acid chemical
GO:0033993	0.0349975	35	1017	1.6692	Response to lipid
GO:1903416	0.0498833	2	5	19.4009	Response to glycoside
GO:0034698	0.0362489	4	28	6.92888	Response to gonadotropin
GO:0032354	0.0433591	3	15	9.70043	Response to follicle-stimulating hormone
GO:0071372	0.019481	3	10	14.5506	Cellular response to follicle-stimulating hormone stimulus
GO:0007584	0.0233508	11	179	2.98058	Response to nutrient
GO:0035966	0.00582818	15	242	3.00633	Response to topologically incorrect protein
GO:0051591	0.00157537	10	96	5.0523	Response to cAMP
GO:0010243	0.0018241	44	1121	1.90374	Response to organonitrogen compound
GO:0014070	0.000390782	44	1034	2.06392	Response to organic cyclic compound
GO:0009725	0.000800087	42	998	2.04117	Response to hormone
GO:0048545	0.000961852	23	405	2.75444	Response to steroid hormone
GO:0031960	0.000315373	15	175	4.15733	Response to corticosteroid
GO:0051384	0.00136315	13	156	4.04184	Response to glucocorticoid
GO:0046683	0.00147893	12	136	4.2796	Response to organophosphorus
GO:1901700	9.30623e-05	69	1832	1.82677	Response to oxygen-containing compound
GO:0071230	0.00104236	9	71	6.14816	Cellular response to amino acid stimulus
GO:0071229	0.00183926	9	79	5.52556	Cellular response to acid chemical
GO:1901701	0.00219222	49	1313	1.81006	Cellular response to oxygen-containing compound
GO:0071772	0.0208738	11	175	3.04871	Response to BMP
GO:0071773	0.0208738	11	175	3.04871	Cellular response to BMP stimulus
GO:0035924	0.0306354	6	63	4.61925	Cellular response to vascular endothelial growth factor stimulus
GO:0009719	1.27764e-07	77	1769	2.11117	Response to endogenous stimulus
GO:0071559	2.6509e-05	21	262	3.88758	Response to transforming growth factor beta
GO:0071363	1.71956e-06	41	722	2.75428	Cellular response to growth factor stimulus
GO:0071560	2.03691e-05	21	256	3.97869	Cellular response to transforming growth factor beta stimulus
GO:0071495	7.10484e-08	70	1505	2.25591	Cellular response to endogenous stimulus
GO:0070848	6.4304e-07	43	750	2.78079	Response to growth factor
GO:0009991	0.00862764	25	561	2.16141	Response to extracellular stimulus
GO:0031667	0.00873281	24	530	2.19632	Response to nutrient levels
GO:0042060	0.00721971	26	583	2.16305	Wound healing
GO:0009611	0.00739761	30	718	2.02655	Response to wounding
GO:0002931	0.00163451	8	60	6.46695	Response to ischemia
GO:0048511	0.00150985	19	310	2.97271	Rhythmic process
GO:0097167	0.0362489	2	4	24.2511	Circadian regulation of translation
GO:0032922	0.00339214	8	68	5.70613	Circadian regulation of gene expression
GO:0007623	0.00721816	14	221	3.07253	Circadian rhythm
GO:0022602	0.0349975	5	45	5.38913	Ovulation cycle process
GO:0001501	8.86798e-11	42	527	3.86544	Skeletal system development
GO:0072359	7.10484e-08	58	1127	2.49612	Circulatory system development
GO:0150063	4.36534e-05	26	398	3.16848	Visual system development
GO:0048880	6.36242e-05	26	410	3.07574	Sensory system development
GO:0060541	9.30623e-05	18	220	3.96836	Respiratory system development
GO:0002520	0.0230551	39	1129	1.67545	Immune system development
GO:0061458	0.00970126	21	440	2.31487	Reproductive system development
GO:0007417	0.011228	40	1105	1.75573	Central nervous system development
GO:0001655	0.0365322	16	348	2.22998	Urogenital system development
GO:0001944	1.07869e-05	40	748	2.5937	Vasculature development
GO:0014888	0.0326468	5	44	5.51161	Striated muscle adaptation
GO:0003013	0.000127106	33	632	2.53255	Circulatory system process
GO:0008015	0.00332928	26	545	2.31386	Blood circulation
GO:0006936	0.00687051	19	361	2.55274	Muscle contraction
GO:0003012	0.00136335	24	448	2.59833	Muscle system process
GO:0031214	0.000298319	15	174	4.18122	Biomineral tissue development
GO:0061448	5.42705e-07	24	263	4.42605	Connective tissue development
GO:0007492	0.00020795	11	89	5.99464	Endoderm development
GO:0035989	0.000469441	4	7	27.7155	Tendon development
GO:0014706	0.0188776	18	376	2.32191	Striated muscle tissue development
GO:0060537	0.0262212	18	394	2.21583	Muscle tissue development
GO:0090132	0.0188195	16	314	2.47145	Epithelium migration
GO:0010631	0.0340924	15	311	2.33933	Epithelial cell migration
GO:0090130	0.0102792	17	320	2.57668	Tissue migration
GO:0048771	0.00866159	12	175	3.32586	Tissue remodeling
GO:0006814	0.00300225	16	249	3.1166	Sodium ion transport
GO:0035725	0.00917159	12	177	3.28828	Sodium ion transmembrane transport
GO:0006865	0.0174032	10	143	3.39176	Amino acid transport
GO:0150104	0.0183201	8	96	4.04184	Transport across blood-brain barrier
GO:0010232	0.0190198	8	97	4.00018	Vascular transport
GO:0015711	0.00675417	20	390	2.48729	Organic anion transport
GO:0140353	0.00881446	6	45	6.46695	Lipid export from cell
GO:0070839	0.0133687	6	50	5.82026	Metal ion export
GO:0006839	0.0153631	16	306	2.53606	Mitochondrial transport
GO:0032329	0.019481	3	10	14.5506	Serine transport
GO:0046942	0.020215	15	288	2.52615	Carboxylic acid transport
GO:0140352	0.0209685	50	1545	1.56965	Export from cell
GO:0015833	0.0222774	16	322	2.41004	Peptide transport
GO:0010248	0.0233508	3	11	13.2279	Establishment or maintenance of transmembrane electrochemical gradient
GO:0015849	0.0243495	16	327	2.37319	Organic acid transport
GO:0042886	0.0262212	17	362	2.27772	Amide transport
GO:0046879	0.0285788	16	335	2.31652	Hormone secretion
GO:0006835	0.0306354	7	85	3.99429	Dicarboxylic acid transport
GO:0140115	0.0306354	6	63	4.61925	Export across plasma membrane
GO:0009914	0.0356499	16	345	2.24937	Hormone transport
GO:0023061	0.038275	21	518	1.9663	Signal release
GO:0003333	0.0406372	7	92	3.69038	Amino acid transmembrane transport
GO:0030073	0.0410639	12	229	2.5416	Insulin secretion
GO:0015804	0.0413803	5	48	5.0523	Neutral amino acid transport
GO:0032940	0.0498833	46	1489	1.49839	Secretion by cell
GO:0036376	0.0498833	3	16	9.09415	Sodium ion export across plasma membrane
GO:0051935	0.0498833	2	5	19.4009	Glutamate reuptake
GO:0030029	0.0254546	31	842	1.78571	Actin filament-based process
GO:0098743	0.0273572	4	25	7.76034	Cell aggregation
GO:0043503	0.0362489	2	4	24.2511	Skeletal muscle fiber adaptation
GO:0040011	0.0148282	62	1982	1.51722	Locomotion
GO:0040012	0.00603329	40	1056	1.8372	Regulation of locomotion
GO:0090092	4.67243e-05	21	275	3.7038	Regulation of transmembrane receptor protein serine/threonine kinase signaling pathway
GO:0007585	0.0150249	7	71	4.7819	Respiratory gaseous exchange by respiratory system
GO:0014823	0.00739761	8	79	4.91161	Response to activity
GO:0097193	0.00345013	18	308	2.83454	Intrinsic apoptotic signaling pathway
GO:0007267	0.018612	59	1885	1.5181	Cell-cell signaling
GO:0044283	0.038275	24	623	1.86846	Small molecule biosynthetic process
